# Supplementary material for: Endovascular treatment of different types of iliac occlusions—Results from an observational study
Source: PLoS One. 2019 Oct 2;14(10):e0222893. doi: 10.1371/journal.pone.0222893 (PMC6774573; doi:10.1371/journal.pone.0222893)
Supplement: S1 File — (XLS) [file pone.0222893.s001.xls]

## Sheet: Baza
Patients number	Gender	Age	Smoking	DM	HL	HT	Ex smoker	Coronary artery disease	Carotid artery disease	ESRD	CVI	COPD	Atrial fibrillation	Rutherford	Rutherford 3.456	Pre ABI	Occlusion length	Location (side)	Location (side) mix	Location (side L)	Location (side R)	Location (side both)	Location - anatomy	CIA occlusio	EIA occlusio	Aorta occlusio	TASC	TASC B. CD	Initial access	Stent diameters (all)	Number of stents	Stent total length	Stent diameter	Stent type	Self expanding stent	Balloon expandable stent	Both type of stents	Procedural complications	Procedural complications (type)	Post ABI	Late complications	Late complications (type)	Stent occlusion (when)	Follow up (months)	Secondary patency	Secondary patency status	Time to stent occlusion (months)	Time to stent occlusion (status)
1	1	70	1	1	0	1	0	0	0	0	0	0	0	5	456	0.36	20	0	1.0	1	0	0	0	1	0	0	0	0	0	10x1	1	37	10	1	0	1	0	0	0	0.85	0	0	NA	61.8411	61.8411	0	61.8411	0
2	0	58	1	0	0	1	0	0	0	0	0	0	0	4	456	0.64	40	0	1.0	1	0	0	0	1	0	0	0	0	3	8x1	1	57	8	1	0	1	0	0	0	1	0	0	NA	60.0986	60.0986	0	60.0986	0
3	1	50	1	0	0	0	0	1	0	0	0	0	0	4	456	0.24	80	1	0.1	0	1	0	2	1	1	0	1	12	1	7x0	1	100	7	0	1	0	0	0	0	0.9	1	1	4	60.0329	60.0329	0	27.9452	1
4	1	76	0	1	0	1	0	0	0	0	0	1	0	3	3	0.45	50	1	0.1	0	1	0	0	1	0	0	0	0	0	8x1	1	60	8	1	0	1	0	0	0	0.9	0	0	NA	53.852	53.852	0	53.852	0
5	1	68	0	0	0	1	1	0	0	0	1	0	0	4	456	0.36	60	0	1.0	1	0	0	2	1	1	0	1	12	0	9x0	1	60	9	0	1	0	0	0	0	0.75	0	0	NA	57.337	57.337	0	57.337	0
6	1	53	0	0	1	1	1	0	0	0	0	0	1	3	3	0.57	40	1	0.1	0	1	0	0	1	0	0	0	0	3	8x0	1	60	8	0	1	0	0	0	0	0.75	0	0	NA	48.2301	48.2301	0	48.2301	0
7	1	80	1	0	0	1	0	0	0	0	0	1	1	6	456	0.5	40	1	0.1	0	1	0	1	0	1	0	1	12	1	7x0	1	60	7	0	1	0	0	0	0	0.85	0	0	NA	22.8164	22.8164	0	22.8164	0
8	0	59	1	0	0	1	0	0	0	0	0	0	0	3	3	0.57	60	0	1.0	1	0	0	0	1	0	0	1	12	3	7x0	1	100	7	0	1	0	0	0	0	0.65	0	0	NA	34.126	34.126	0	34.126	0
9	1	53	1	1	0	1	0	1	0	0	0	0	0	5	456	0.3	50	1	0.1	0	1	0	1	0	1	0	1	12	4	6x0,1x0	2	97	6	0	1	0	0	0	0	0.6	0	0	NA	49.2164	49.2164	0	49.2164	0
10	1	63	1	0	0	0	0	0	0	0	0	0	0	5	456	0.42	55	1	0.1	0	1	0	1	0	1	0	0	0	1	7x0	1	60	7	0	1	0	0	0	0	0.9	0	0	NA	52.0438	52.0438	0	52.0438	0
11	1	61	0	1	0	1	0	0	0	0	0	0	0	3	3	0.37	150	1	0.1	0	1	0	2	1	1	0	2	12	3	9x2,1x1,3x1	3	159	9	2	1	1	1	0	0	0.89	1	1	3	45.1726	45.1726	0	20.1205	1
12	1	72	0	1	1	0	0	1	1	0	0	0	0	4	456	0.25	45	0	1.0	1	0	0	0	1	0	0	0	0	0	10x1	1	50	10	1	0	1	0	0	0	0.4	0	0	NA	44.252	44.252	0	44.252	0
13	1	59	1	1	0	1	0	0	0	0	0	0	0	5	456	0.25	50	0	1.0	1	0	0	0	1	0	0	0	0	0	8x0	1	60	8	0	1	0	0	0	0	0.46	0	0	NA	49.0192	49.0192	0	49.0192	0
14	1	59	1	0	1	1	0	1	0	0	0	0	0	3	3	0.65	60	1	0.1	0	1	0	1	0	1	0	1	12	3	7x2,1x1,3x1,1x0	4	220	7	2	1	1	1	0	0	1	0	0	NA	44.5479	44.5479	0	44.5479	0
15	1	79	0	0	1	0	0	0	1	0	0	0	0	4	456	0.36	30	1	0.1	0	1	0	1	0	1	0	0	0	1	9x1	1	60	9	1	0	1	0	0	0	0.5	1	1	3	44.8109	44.8109	0	1.38082	1
16	1	54	0	0	0	0	0	0	0	0	0	0	0	3	3	0.4	40	1	0.1	0	1	0	0	1	0	0	0	0	0	9x1	1	59	9	1	0	1	0	0	0	0.8	0	0	NA	47.3096	47.3096	0	47.3096	0
17	0	43	0	0	1	0	1	0	0	0	0	0	0	3	3	0.39	20	2	1.1	1	1	1	0	1	0	0	1	12	3	6x1,0x1	2	118	6	1	0	1	0	0	0	0.8	0	0	NA	47.3753	47.3753	0	47.3753	0
18	0	71	0	0	0	1	0	1	1	0	0	0	0	3	3	0.34	20	0	1.0	1	0	0	0	1	0	0	0	0	0	10x0	1	40	10	0	1	0	0	0	0	0.9	0	0	NA	51.6822	51.6822	0	51.6822	0
19	1	68	0	1	0	1	1	1	1	0	0	1	1	5	456	0.35	50	0	1.0	1	0	0	1	0	1	0	1	12	0	7x0,1x0	2	80	7	0	1	0	0	0	0	0.53	0	0	NA	50.4986	50.4986	0	50.4986	0
20	1	60	0	0	0	1	0	0	0	0	0	0	0	3	3	0.52	40	0	1.0	1	0	0	0	1	0	0	0	0	0	10x1	1	57	10	1	0	1	0	0	0	1	0	0	NA	48.2301	48.2301	0	48.2301	0
21	0	66	1	1	1	0	0	1	0	0	0	0	0	5	456	0.36	100	2	1.1	1	1	1	3	1	0	1	2	12	3	12x0,1x0,0x1,0x0	4	220	12	0	1	0	0	0	0	0.6	0	0	NA	48.0329	48.0329	0	48.0329	0
22	0	54	1	0	0	1	0	1	0	0	0	0	0	3	3	0.39	40	0	1.0	1	0	0	0	1	0	0	0	0	0	9x0	1	60	9	0	1	0	0	0	0	0.8	0	0	NA	48.1972	48.1972	0	48.1972	0
23	1	75	1	0	0	1	0	1	0	0	0	0	0	3	3	0.32	50	0	1.0	1	0	0	0	1	0	0	0	0	0	8x1	1	60	8	1	0	1	0	0	0	0.8	0	0	NA	36.1972	36.1972	0	36.1972	0
24	1	46	0	0	0	0	0	0	0	0	0	0	0	3	3	0.56	25	0	1.0	1	0	0	0	1	0	0	0	0	0	8x1	1	30	8	1	0	1	0	0	0	1	0	0	NA	41.9835	41.9835	0	41.9835	0
25	0	67	0	0	1	1	1	1	1	0	0	0	0	3	3	0.5	50	0	1.0	1	0	0	0	1	0	0	0	0	0	9x1	1	60	9	1	0	1	0	0	0	1	0	0	NA	39.3534	39.3534	0	39.3534	0
26	1	69	1	0	0	0	0	0	1	0	0	0	0	4	456	0.25	80	0	1.0	1	0	0	1	0	1	0	1	12	1	9x0,1x0,0,2x1	3	160	9	0	1	0	0	1	1	0.65	0	0	NA	37.7753	37.7753	0	37.7753	0
27	1	55	1	0	0	0	0	0	0	1	0	0	0	3	3	0.6	140	0	1.0	1	0	0	2	1	1	0	2	12	3	9x0,1x0,0x1,0x0	4	200	9	0	1	0	0	0	0	1	0	0	NA	35.0466	35.0466	0	35.0466	0
28	1	63	1	0	0	0	0	1	0	0	0	0	0	4	456	0.35	120	0	1.0	1	0	0	2	1	1	0	2	12	3	10x2,1x1,3x1,1x0	4	199	10	2	1	1	1	0	0	1	0	0	NA	35.8027	35.8027	0	35.8027	0
29	1	61	1	1	0	1	0	1	0	0	0	1	0	4	456	0.35	80	1	0.1	0	1	0	1	0	1	0	1	12	1	6x0	1	100	6	0	1	0	0	0	0	0.75	0	0	NA	33.6	33.6	0	33.6	0
30	1	40	1	0	0	0	0	0	0	1	0	0	0	3	3	0.35	120	1	0.1	0	1	0	1	0	1	0	2	12	0	8x0,1x0,1,2x0	3	200	8	0	1	0	0	1	1	0.85	1	1	2	27.3205	27.3205	0	13.2493	1
31	0	63	0	1	0	0	1	0	0	0	0	0	0	6	456	0.4	70	0	1.0	1	0	0	1	0	1	0	1	12	1	10x2,1x1	2	90	10	2	1	1	1	0	0	0.89	0	0	NA	38.926	38.926	0	38.926	0
32	1	67	0	0	0	1	1	1	0	0	0	1	0	4	456	0.39	70	1	0.1	0	1	0	1	0	1	0	1	12	1	8x0	1	80	8	0	1	0	0	0	0	0.55	1	1	2	27.6493	27.6493	0	15.5507	1
33	1	67	0	0	0	1	0	0	0	0	1	0	0	3	3	0.25	90	1	0.1	0	1	0	1	0	1	0	1	12	3	9x2,1x1,3x1	3	140	9	2	1	1	1	0	0	0.4	0	0	NA	25.1178	25.1178	0	25.1178	0
34	1	56	1	0	1	1	0	1	1	0	0	0	0	3	3	0.29	140	0	1.0	1	0	0	2	1	1	0	2	12	1	9x2,1x1,3x1,1x0	4	180	9	2	1	1	1	0	0	0.76	0	0	NA	31.0356	31.0356	0	31.0356	0
35	0	55	1	1	0	1	0	0	0	0	1	0	0	5	456	0.35	35	1	0.1	0	1	0	1	0	1	0	0	0	2	6x0	1	40	6	0	1	0	0	0	0	0.6	1	1	1	17.3589	11.4082	1	9.36986	1
36	0	54	1	1	0	0	0	1	0	0	0	0	0	5	456	0.3	80	1	0.1	0	1	0	1	0	1	0	1	12	1	7x2,1x1,3x1	3	127	7	2	1	1	1	0	0	0.5	0	0	NA	27.9781	27.9781	0	27.9781	0
37	1	58	1	1	1	0	0	1	0	0	0	0	0	3	3	0.4	70	1	0.1	0	1	0	0	1	0	0	1	12	2	9x2,1x1	2	99	9	2	1	1	1	0	0	0.7	0	0	NA	15.6822	15.6822	0	15.6822	0
38	1	59	1	1	0	1	0	1	1	0	0	0	0	3	3	0.4	40	1	0.1	0	1	0	0	1	0	0	0	0	0	10x1	1	60	10	1	0	1	0	0	0	0.8	0	0	NA	24.0329	24.0329	0	24.0329	0
39	1	56	0	0	0	0	1	0	0	0	0	1	0	3	3	0.55	40	0	1.0	1	0	0	1	0	1	0	0	0	1	7x0,1x0	2	100	7	0	1	0	0	0	0	0.81	0	0	NA	31.1671	31.1671	0	31.1671	0
40	1	47	1	0	1	0	0	0	0	0	0	0	0	3	3	0.65	30	0	1.0	1	0	0	0	1	0	0	0	0	4	10x1,0x1	2	78	10	1	0	1	0	0	0	0.75	0	0	NA	23.9671	23.9671	0	23.9671	0
41	1	68	0	0	0	0	1	0	1	0	0	0	0	4	456	0.33	70	1	0.1	0	1	0	1	0	1	0	1	12	1	8x1	1	80	8	1	0	1	0	0	0	0.6	0	0	NA	26.2685	26.2685	0	26.2685	0
42	0	61	1	0	0	1	0	1	0	0	0	0	0	4	456	0.3	120	0	1.0	1	0	0	1	0	1	0	1	12	1	6x0	1	150	6	0	1	0	0	0	0	1	0	0	NA	22.7507	22.7507	0	22.7507	0
43	1	57	1	0	0	0	0	0	0	0	0	1	0	3	3	0.4	150	0	1.0	1	0	0	2	1	1	0	2	12	2	10x0,1x0,0x1	3	160	10	0	1	0	0	1	5	1	0	0	NA	24.2959	24.2959	0	24.2959	0
44	1	75	1	0	0	0	0	0	0	0	0	1	0	4	456	0.29	85	0	1.0	1	0	0	2	1	1	0	2	12	2	9x1,0x1	2	98	9	1	0	1	0	0	0	0.85	0	0	NA	25.5781	25.5781	0	25.5781	0
45	0	50	0	0	0	1	1	1	0	0	0	0	1	3	3	0.4	130	1	0.1	0	1	0	2	1	1	0	2	12	3	9x2,1x1,3x1	3	140	9	2	1	1	1	0	0	1	0	0	NA	27.2548	27.2548	0	27.2548	0
46	1	49	1	0	0	1	0	0	1	0	0	0	0	3	3	0.35	140	1	0.1	0	1	0	2	1	1	0	2	12	1	8x0,1x0	2	160	8	0	1	0	0	0	0	0.9	0	0	NA	28.9315	28.9315	0	28.9315	0
47	1	61	1	0	0	1	0	1	0	0	0	0	0	3	3	0.45	30	0	1.0	1	0	0	0	1	0	0	0	0	0	10x1	1	39	10	1	0	1	0	0	0	0.94	0	0	NA	22.3562	22.3562	0	22.3562	0
48	0	64	0	0	0	1	0	0	0	0	0	1	0	4	456	0.4	150	1	0.1	0	1	0	2	1	1	0	2	12	3	10x2,1x1,3x1	3	170	10	2	1	1	1	1	2	1	0	0	NA	24.0329	24.0329	0	24.0329	0
49	1	50	1	0	0	1	0	1	1	0	0	0	0	3	3	0.45	20	0	1.0	1	0	0	0	1	0	0	0	0	1	8x1	1	39	8	1	0	1	0	1	4	1	0	0	NA	18.4438	18.4438	0	18.4438	0
50	0	51	1	0	1	1	0	1	0	0	0	0	0	4	456	0.4	110	1	0.1	0	1	0	2	1	1	0	1	12	1	8x2,1x1	2	99	8	2	1	1	1	0	0	0.55	0	0	NA	21.1068	21.1068	0	21.1068	0
51	1	63	1	0	1	0	0	0	0	0	0	0	0	3	3	0.5	40	0	1.0	1	0	0	0	1	0	0	0	0	3	10x1	1	57	10	1	0	1	0	0	0	1	0	0	NA	22.9151	22.9151	0	22.9151	0
52	1	52	1	0	0	1	0	0	0	0	1	0	0	3	3	0.4	70	1	0.1	0	1	0	0	1	0	0	0	0	3	8x2,1x1,3x1	3	134	8	2	1	1	1	0	0	0.85	0	0	NA	20.9753	20.9753	0	20.9753	0
53	0	72	0	0	0	1	1	1	0	0	0	0	0	3	3	0.6	50	0	1.0	1	0	0	0	1	0	0	0	0	3	9x1	1	57	9	1	0	1	0	0	0	0.9	0	0	NA	23.5397	23.5397	0	23.5397	0
54	0	67	0	1	0	1	1	0	0	0	1	1	1	4	456	0.3	120	0	1.0	1	0	0	2	1	1	0	2	12	3	8x2,1x1,3x1,1x0	4	211	8	2	1	1	1	0	0	0.8	0	0	NA	21.074	21.074	0	21.074	0
55	1	56	1	1	0	0	0	0	0	0	0	0	0	3	3	0.5	100	0	1.0	1	0	0	1	0	1	0	1	12	1	9x2,1x1,3x1	3	125	9	2	1	1	1	0	0	0.9	0	0	NA	16.3068	16.3068	0	16.3068	0
56	1	59	1	1	0	0	0	1	0	0	0	0	0	3	3	0.4	70	1	0.1	0	1	0	1	0	1	0	1	12	1	8x1,0x1	2	94	8	1	0	1	0	0	0	0.9	0	0	NA	13.611	13.611	0	13.611	0
57	0	58	1	0	0	0	0	1	0	0	0	1	0	4	456	0.3	50	1	0.1	0	1	0	0	1	0	0	0	0	3	9x1	1	57	9	1	0	1	0	0	0	0.75	0	0	NA	21.5014	21.5014	0	21.5014	0
58	1	58	1	0	0	0	0	0	0	0	0	0	0	3	3	0.3	68	0	1.0	1	0	0	1	0	1	0	1	12	1	8x1,0x1	2	79	8	1	0	1	0	0	0	1	0	0	NA	12.1315	12.1315	0	12.1315	0
59	0	42	1	0	1	1	0	0	0	0	0	0	1	3	3	0.4	40	0	1.0	1	0	0	0	1	0	0	0	0	3	8x1,0x1	2	114	8	1	0	1	0	0	0	0.8	0	0	NA	16.011	16.011	0	16.011	0
60	1	56	1	0	0	0	0	0	0	0	0	0	0	3	3	0.5	80	0	1.0	1	0	0	1	0	1	0	1	12	1	8x1,0x1	2	60	8	1	0	1	0	0	0	1	0	0	NA	14.5973	14.5973	0	14.5973	0
61	1	64	1	1	0	0	0	1	0	0	1	0	0	3	3	0.25	45	1	0.1	0	1	0	0	1	0	0	0	0	0	10x1	1	60	10	1	0	1	0	0	0	0.8	0	0	NA	17.6877	17.6877	0	17.6877	0
62	0	67	1	1	0	1	0	0	1	0	0	0	0	4	456	0.35	45	0	1.0	1	0	0	0	1	0	0	0	0	0	8x1	1	60	8	1	0	1	0	0	0	0.8	0	0	NA	15.9781	15.9781	0	15.9781	0
63	1	57	0	0	0	0	1	1	1	0	1	0	0	5	456	0.35	150	0	1.0	1	0	0	2	1	1	0	2	12	1	9x1,0x1,1x0,1x0	4	200	9	1	0	1	0	0	0	0.7	0	0	NA	11.1123	11.1123	0	11.1123	0
64	0	58	1	0	0	1	0	1	0	0	0	0	0	4	456	0.45	40	1	0.1	0	1	0	0	1	0	0	0	0	3	9x1,0x1	2	100	9	1	0	1	0	1	2	0.9	0	0	NA	19.463	19.463	0	19.463	0
65	1	58	0	1	0	0	0	0	0	1	0	0	0	4	456	0.35	100	0	1.0	1	0	0	2	1	1	0	2	12	1	10x2,1x1	2	120	10	2	1	1	1	0	0	0.87	0	0	NA	12.0986	12.0986	0	12.0986	0
66	0	71	0	1	0	1	0	1	0	0	0	0	0	6	456	0.25	123	0	1.0	1	0	0	2	1	1	0	2	12	0	9x2,1x1,3x1,1x0	4	198	9	2	1	1	1	0	0	0.75	0	0	NA	12.4274	12.4274	0	12.4274	0
67	1	60	1	0	0	1	0	0	1	0	0	0	0	3	3	0.4	80	1	0.1	0	1	0	1	0	1	0	1	12	3	8x0,1x0	2	120	8	0	1	0	0	0	0	0.7	0	0	NA	12	12	0	12	0
68	1	54	0	0	1	1	1	0	0	0	0	0	0	3	3	0.25	60	1	0.1	0	1	0	0	1	0	0	0	0	3	10x1	1	60	10	1	0	1	0	0	0	0.65	0	0	NA	12.9205	12.9205	0	12.9205	0
69	0	54	0	1	1	1	0	0	0	0	0	0	0	3	3	0.43	50	1	0.1	0	1	0	0	1	0	0	0	0	3	8x1	1	59	8	1	0	1	0	0	0	0.7	0	0	NA	59.0137	59.0137	0	59.0137	0
70	0	58	1	0	0	0	0	0	0	0	0	0	0	4	456	0.45	45	0	1.0	1	0	0	0	1	0	0	0	0	0	7x1	1	59	7	1	0	1	0	0	0	0.75	1	1	4	61.5781	61.5781	0	53.4904	1
71	0	57	1	0	1	0	0	0	0	0	0	1	0	3	3	0.35	50	0	1.0	1	0	0	0	1	0	0	0	0	3	8x1,0x1	2	84	8	1	0	1	0	0	0	0.8	0	0	NA	60.3287	60.3287	0	60.3287	0
72	0	69	1	1	1	1	0	0	0	0	0	0	0	4	456	0.35	30	0	1.0	1	0	0	0	1	0	0	0	0	0	8x1,0x1	2	64	8	1	0	1	0	0	0	0.66	1	2	3	56.9096	56.9096	0	25.8411	1
73	0	74	1	0	0	1	0	0	0	0	0	0	0	3	3	0.25	50	2	1.1	1	1	1	0	1	0	0	2	12	3	6x0,1x0	2	140	6	0	1	0	0	0	0	0.6	1	2	3	57.2383	57.2383	0	33.2055	1
74	1	48	1	0	1	1	0	0	0	0	0	0	0	3	3	0.37	40	0	1.0	1	0	0	0	1	0	0	0	0	3	10x1,0x1,1x0,1x0	4	126	10	1	0	1	0	0	0	0.92	0	0	NA	48.2301	48.2301	0	48.2301	0
75	0	46	1	1	1	1	0	1	0	0	0	0	0	3	3	0.46	70	1	0.1	0	1	0	1	0	1	0	1	12	1	6x0	1	100	6	0	1	0	0	0	0	1	0	0	NA	49.052	49.052	0	49.052	0
76	1	52	1	0	0	0	0	0	0	0	0	0	0	3	3	0.46	30	0	1.0	1	0	0	1	0	1	0	0	0	0	12x0	1	40	12	0	1	0	0	0	0	0.8	0	0	NA	44.4822	44.4822	0	44.4822	0
77	0	52	1	1	1	1	0	0	0	1	0	0	0	3	3	0.26	40	0	1.0	1	0	0	0	1	0	0	0	0	3	7x1,0x1,1x0	3	85	7	1	0	1	0	0	0	1	0	0	NA	48.7233	48.7233	0	48.7233	0
78	0	53	1	0	1	1	0	0	0	0	0	0	0	3	3	0.53	30	0	1.0	1	0	0	0	1	0	0	0	0	1	9x1	1	39	9	1	0	1	0	0	0	1	0	0	NA	46.4219	46.4219	0	46.4219	0
79	0	58	1	0	1	0	0	0	0	0	0	0	0	4	456	0.46	60	1	0.1	0	1	0	0	1	0	0	0	0	0	9x1	1	80	9	1	0	1	0	0	0	1	0	0	NA	49.1835	49.1835	0	49.1835	0
80	1	68	1	0	1	1	0	1	0	0	0	0	1	3	3	0.6	80	0	1.0	1	0	0	1	0	1	0	1	12	1	9x1,0x1	2	100	9	1	0	1	0	0	0	1	1	1	2	44.1205	44.1205	0	19.989	1
81	1	47	0	0	1	0	1	0	0	0	0	0	0	3	3	0.5	20	0	1.0	1	0	0	0	1	0	0	0	0	3	10x1,0x1	2	78	10	1	0	1	0	0	0	0.8	0	0	NA	48.0657	48.0657	0	48.0657	0
82	1	51	1	1	1	1	0	0	0	0	0	1	0	4	456	0.27	40	1	0.1	0	1	0	0	1	0	0	0	0	0	9x1,0x1	2	68	9	1	0	1	0	0	0	1	0	0	NA	47.3753	47.3753	0	47.3753	0
83	1	51	1	0	1	1	0	0	0	0	0	0	0	3	3	0.47	30	0	1.0	1	0	0	1	0	1	0	0	0	0	10x1	1	39	10	1	0	1	0	0	0	0.71	0	0	NA	45.4685	45.4685	0	45.4685	0
84	0	65	1	0	1	1	0	1	0	0	0	0	0	4	456	0.45	50	0	1.0	1	0	0	0	1	0	0	0	0	3	9x1,0x1	2	68	9	1	0	1	0	0	0	1	0	0	NA	35.7041	35.7041	0	35.7041	0
85	0	63	1	1	1	0	1	1	0	0	0	0	0	3	3	0.4	80	0	1.0	1	0	0	1	0	1	0	1	12	1	6x0	1	100	6	0	1	0	0	0	0	0.8	0	0	NA	33.337	33.337	0	33.337	0
86	0	62	1	0	1	1	0	0	0	1	0	1	0	3	3	0.68	30	1	0.1	0	1	0	0	1	0	0	0	0	3	8x1,0x1	2	80	8	1	0	1	0	0	0	1	0	0	NA	26.137	26.137	0	26.137	0
87	1	65	1	0	1	1	0	1	0	0	0	0	0	3	3	0.61	20	0	1.0	1	0	0	0	1	0	0	0	0	0	10x1	1	39	10	1	0	1	0	0	0	1	0	0	NA	37.1507	37.1507	0	37.1507	0
88	0	64	1	1	1	1	0	0	0	0	0	0	0	3	3	0.37	30	1	0.1	0	1	0	0	1	0	0	0	0	3	8x1,0x1,1x0	3	80	8	1	0	1	0	0	0	1	0	0	NA	33.4685	33.4685	0	33.4685	0
89	1	58	1	0	0	0	0	0	0	0	0	0	0	6	456	0.41	30	1	0.1	0	1	0	0	1	0	0	0	0	0	9x1	1	40	9	1	0	1	0	0	0	1	0	0	NA	28.9315	28.9315	0	28.9315	0
90	1	65	0	0	0	1	1	0	0	0	0	0	0	3	3	0.4	30	1	0.1	0	1	0	0	1	0	0	0	0	0	8x1	1	39	8	1	0	1	0	0	0	0.8	0	0	NA	36.0329	36.0329	0	36.0329	0
91	0	59	1	0	0	1	0	0	1	0	0	0	0	4	456	0	60	1	0.1	0	1	0	0	1	0	0	0	0	0	7x2,1x1	2	90	7	2	1	1	1	0	0	1	0	0	NA	19.3644	19.3644	0	19.3644	0
92	0	45	1	0	0	1	0	0	1	0	0	0	0	3	3	0.5	30	1	0.1	0	1	0	3	1	0	1	0	0	0	8x1	1	39	8	1	0	1	0	0	0	1	0	0	NA	29.589	29.589	0	29.589	0
93	1	45	1	0	1	1	0	1	0	0	1	0	0	3	3	0.38	50	0	1.0	1	0	0	0	1	0	0	0	0	0	9x0,1x0	2	90	9	0	1	0	0	0	0	1	0	0	NA	21.9945	21.9945	0	21.9945	0
94	1	60	1	1	1	1	0	0	1	0	0	0	0	3	3	0.45	30	0	1.0	1	0	0	0	1	0	0	0	0	0	9x1	1	39	9	1	0	1	0	0	0	0.8	0	0	NA	21.9288	21.9288	0	21.9288	0
95	1	50	0	0	0	0	1	0	0	0	0	0	0	3	3	0.4	20	0	1.0	1	0	0	1	0	1	0	0	0	1	8x1,0x1	2	69	8	1	0	1	0	0	0	0.9	0	0	NA	18.2137	18.2137	0	18.2137	0
96	1	67	1	0	1	1	0	1	0	1	0	0	0	3	3	0.31	40	0	1.0	1	0	0	1	0	1	0	1	12	1	7x0	1	50	7	0	1	0	0	0	0	0.61	0	0	NA	13.0192	13.0192	0	13.0192	0
97	1	60	1	0	0	1	0	0	1	0	0	0	0	3	3	0.45	30	1	0.1	0	1	0	0	1	0	0	0	0	0	9x1	1	39	9	1	0	1	0	0	0	0.9	0	0	NA	9.53424	9.53424	0	9.53424	0
98	1	57	1	0	1	1	0	1	0	0	0	0	0	4	456	0	50	0	1.0	1	0	0	0	1	0	0	0	0	3	8x1,0x1,1x0,1x0	4	176	8	1	0	1	0	0	0	0.4	0	0	NA	14.0712	14.0712	0	14.0712	0
99	1	46	1	0	1	1	0	1	0	0	0	0	0	4	456	0.5	60	0	1.0	1	0	0	2	1	1	0	1	12	1	8x1,0x1	2	76	8	1	0	1	0	0	0	1	0	0	NA	9.79726	9.79726	0	9.79726	0
100	1	53	1	1	1	1	0	1	0	0	1	0	0	3	3	0.4	30	0	1.0	1	0	0	0	1	0	0	0	0	0	9x1,0x1	2	54	9	1	0	1	0	0	0	0.9	0	0	NA	12.4931	12.4931	0	12.4931	0

## Sheet: Šifre
Variable	Meaning	Sample values
Number	Patient order number at the base	numbers
Gender		1-male 2-female
Age		numbers
Smoking		0-no 1-yes
DM	Diabetes Mellitus	0-no 1-yes
HL	Hyperlipidemia	0-no 1-yes
HT	Hypertension	0-no 1-yes
Ex smoker		0-no 1-yes
Coronary artery disease		0-no 1-yes
Carotid artery disease		0-no 1-yes
ESRD	End-stage renal disease	0-no 1-yes
CVD	Cerebral vascular disease	0-no 1-yes
COPD	Chronic obstructive pulmonary disease	0-no 1-yes
Atrial fibrillation		0-no 1-yes
Rutherford	RUTHERFORD classification for chronic limb ischemia	3- class III; 4 - class IV; 5- class V; 6- class VI
Rutherford 3.456	RUTHERFORD classification for chronic limb ischemia 3 vs. 456	3- class III ; 456- + class IV+class V + class VI
Pre ABI	Preoperatively ankle brachial pressure index (ABI)	number
Occlusion length	Occlusion length ( mm)	Number
Location (side)		0- left; 1- right; 2 - both
Location (side) mix		1.0-Left 0.1-Right 1.1-Both
Location (side L)	Location side left	0-not left 1-yes left
Location (side R)	Location side right	0-not right 1-yes right
Location (side both)	Location side both	0-not both 1-yes both
Location - anatomy	Location of occlusive lesion	0- CIA; 1 - EIA; 2- AIC+EIA; 3- aorta +CIA
CIA occlusio	Common iliac atery occlusive lesion	0-no CIA 1-yes CIA
EIA occlusio	External iliac artery occlusive lesion	0-no EIA 1-yes EIA
AORTA occlusio	Aorta occlusive lesion	0-no AORTA 1-yes AORTA
TASC	TASC classification	0-TASC B, 1-TASC C; 2- TASC D
TASC B.CD	TASC classification - categories	0-TASC B, 12-TASC C + TASC D
Initial access		0-ipsilateral; 1-contralateral; 2-brachial; 3-both femoral; 4- brachial+femoral
Stent diameters (all)	Stent diameter + length
Number of stents		number
Stent total length		number
Stent diameter		number
Type of stent		0-self expanding; 1-balloon expandable; 2-both
Self expanding stent		0- no; 1-yes
Balloon expandable stent		0-no; 1-yes;
Both type of stents		0-no 1-yes
Procedural complications		0-no 1-yes
Procedural complications (type)		0-no; 1-rupture; 2-hematoma; 3-stent thrombosis; 4-distal embolization 5-Psan
Post ABI	Postoperatively ankle brachial pressure index (ABI)	broj
Late complications		0-no 1-yes
Late complications (type)	Types of late complications	0-no; 1-thrombosis; 2- restenosis
Stent occlusion (when)	Stent occlusion- period in months	0- 12 months; 1-24 months; 2-36 months, 3-48 months; 4-60 months
Follow up (months)		(date of the last control)*0.0328767
Secondary patency		-for patients with new thrombosis (date of new stent thrombosis-date of stent thrombosis)*0.0328767; with status 1 -za pacijete bez druge tromboze (dat.pkj-dat.tromboza.stanta)*0.0328767; sa STATUSOM 0
Secondary patency (status)		0-no new thrombosis 1-yes new thrombosis
Time to stent occlusion (months)		Number of patients with stent occlusion: (dat of occlusion-date of examination)*0.0328767 -za pac bez tromboze stenta: (dat.pk-dat.pregleda)*0.0328767
Time to stent occlusion (status)		0-no stent occlusion 1-yes stent occluson
